# Supplementary material for: FaMYB5 Interacts with FaBBX24 to Regulate Anthocyanin and Proanthocyanidin Biosynthesis in Strawberry (Fragaria × ananassa)
Source: Int J Mol Sci. 2023 Jul 29;24(15):12185. doi: 10.3390/ijms241512185 (PMC10418308; doi:10.3390/ijms241512185)
Supplement: Supplementary file 1 [file ijms-24-12185-s001.zip › Supplementary Materials/Table S1.xlsx]

## Sheet: Sheet1
FaMYB5 yeast two-hybrid library alignment
Number	Protein	Accession
A1	Bacillus altitudinis strain HQ-51-Ba chromosome	CP040747.1
A3	Fragaria vesca subsp. vesca actin (LOC101293316)	XM_004302690
A4	V-type proton ATPase 16 kDa proteolipid subunit	gene15222-v1.0-hybrid
A9	F-box protein At1g60180	XM_011470249
A10	B-box zinc finger protein 24 (LOC101308833)bbx24	XM_004309761
A17	40S ribosomal protein S26-1	XM_004307680
A18	ubiquitin-conjugating enzyme E2-17 kDa (LOC101291322),	XM_004294669
A24	40S ribosomal protein S17-like	XM_004290477
A25-300	U1 spliceosomal RNA （snRNA）	XR_002934609
A25-1000	40S ribosomal protein S10	XM_011465617
A26	40S ribosomal protein S19-1-like	XM_004304190
A33	NADPH-dependent aldo-keto reductase,	XM_024332819
A34	40S ribosomal protein S4-like	XM_004307637
A36	60S ribosomal protein L5-like	XM_004296319
A37	calcium-transporting ATPase 12, plasma membrane-type	XM_011460300
A38-1200	26.5 kDa heat shock protein, mitochondrial-like	XM_004303262
A40	trichome birefringence-like 32	XM_011464823
A41	SUMO-activating enzyme subunit 1	>gene06293-v1.0-hybrid
B4	UPF0480 protein At4g32130	gene11603-v1.0-hybrid
B6	Cytochrome b5	gene18660-v1.0-hybrid
B8	Auxin-induced in root cultures protein 12	gene17473-v1.0-hybrid
B11	Succinate dehydrogenase [ubiquinone]	gene28004-v1.0-hybrid
B13	NA
B14	40S ribosomal protein S15-4-like	XM_004302015
B15	30S ribosomal protein S17	gene26531-v1.0-hybrid
B19	arabinogalactan peptide 13-like	XM_004294966
B20	GTP-binding nuclear protein Ran-3-like	XM_004287320
B24	BI1-like protein	XM_004296971
B26	40S ribosomal protein S11-1	gene11004-v1.0-hybrid
B31	Alanyl-tRNA synthetase
B34	derlin-2.2	gene19590-v1.0-hybrid
B35	Zinc finger protein-like 1	gene25551-v1.0-hybrid
B37	Nuclear cap-binding protein subunit 2	gene17747-v1.0-hybrid
C1	Legumin A basic chain, Precursor (probable)	gene08096-v1.0-hybrid
C2	40S ribosomal protein S4-3 (similar to)	gene19925-v1.0-hybrid
C3	Skin secretory protein xP2, Precursor	gene01474-v1.0-hybrid
C4	Cytochrome c oxidase subunit 6B	gene11899-v1.0-hybrid
C5-1000	60S acidic ribosomal protein P0	gene20934-v1.0-hybrid
C6	3-mercaptopyruvate sulfurtransferase	gene18543-v1.0-hybrid
C7-1500	Legumin A basic chain, Precursor	gene08092-v1.0-hybrid
C9	Sucrose-binding protein (SBP)	gene20323-v1.0-hybrid
C10-900	60S ribosomal protein L9-1	gene12440-v1.0-hybrid
C11	Signal peptide peptidase-like 2B	gene32502-v1.0-hybrid
C12	60S ribosomal protein L6-1	gene00518-v1.0-hybrid
C13	NA
C14	Putative lactoylglutathione lyase (Glx I)
C15	Translocon-associated protein subunit	gene01373-v1.0-hybrid
C16	NADH dehydrogenase [ubiquinone] 1 beta	gene08622-v1.0-hybrid
C17	Glycine-rich cell wall structural protein	gene10495-v1.0-hybrid
C18	Probable serine/threonine-protein kinase A	gene06457-v1.0-hybrid
E10-800	Superoxide dismutase [Cu-Zn]	gene16423-v1.0-hybrid
E11	Metacaspase-1 (AtMCP1b)	gene03046-v1.0-hybrid
E1-1000	Transmembrane emp24 domain-containing protein 10	gene04689-v1.0-hybrid
E1-1500	ATP synthase gamma chain, chloroplastic	gene19623-v1.0-hybrid
E12	ETS domain-containing protein Elk-3	gene12967-v1.0-hybrid
E13	60S ribosomal protein L34	gene03828-v1.0-hybrid
E15-800		gene32502-v1.0-hybrid
E16	Cytochrome b-c1 complex subunit 7	gene11695-v1.0-hybrid
E17-1200	60S acidic ribosomal protein P0	gene20934-v1.0-hybrid
C19	60S ribosomal protein L4	gene17076-v1.0-hybrid
C20	60S ribosomal protein L28-1	gene11378-v1.0-hybrid
C21	Profilin	gene11335-v1.0-hybrid
C22	RING-H2 finger protein ATL1B	gene13022-v1.0-hybrid
C24	Protein SRG1 (AtSRG1)	gene18453-v1.0-hybrid
C25	40S ribosomal protein S4-3	gene19925-v1.0-hybrid
C26	RAN GTPase-activating protein 2 (RanGAP2	gene05899-v1.0-hybrid
C27	Mediator of RNA polymerase II transcriptio	gene19732-v1.0-hybrid
C28-1200	Thiazole biosynthetic enzyme, chloroplasti	gene03187-v1.0-hybrid
C28-2000	Thiazole biosynthetic enzyme, chloroplasti	gene03187-v1.0-hybrid
C29	V-type proton ATPase 16 kDa proteolipid su	gene15222-v1.0-hybrid
C30-1200	60S ribosomal protein L8-3	gene17157-v1.0-hybrid
C30-2000	60S ribosomal protein L8-3	gene17157-v1.0-hybrid
C32-1000	Zinc finger A20 and AN1 domain-containing/zinc finger A20 and AN1 domain-containing stress-associated protein 5	gene26980-v1.0-hybrid
C33-1500	trihelix transcription factor GTL1 (LOC101290918)	XM_004309446
C34-1000	Ethylene-responsive transcription factor-l	gene17570-v1.0-hybrid
C35	Ribulose bisphosphate carboxylase small chain, chloroplastic (RuBisCO small subunit),	gene17686-v1.0-hybrid
C36	NAC domain-containing protein 72(ANAC072)	gene31149-v1.0-hybrid
C37	Translationally-controlled tumor protein homolog (TCTP)	gene06814-v1.0-hybrid
D1	Cytochrome P450 89A2	gene07695-v1.0-hybrid
D3	T-complex protein 1 subunit eta (TCP-1-eta)	gene07659-v1.0-hybrid
D5	40S ribosomal protein S28	gene26031-v1.0-hybrid
D9-800	Homogentisate 1,2-dioxygenase	gene27194-v1.0-hybrid
D10	RING-H2 zinc finger protein RHA2a	gene03647-v1.0-hybrid
D12-1000	Desiccation-related protein PCC13-62,Precursor
D16	NADH dehydrogenase [ubiquinone] iron-sulfur protein 8, mitochondrial (CI-23kD	gene10884-v1.0-hybrid
D17	Phospho-N-acetylmuramoyl-pentapeptide-transferase homolog	gene30590-v1.0-hybrid
D18	Zinc finger A20 and AN1 domain-containing stress-associated protein 5 (AtSAP5)	gene26980-v1.0-hybrid
D24	60S ribosomal protein L17-2	gene07159-v1.0-hybrid
D25	RNA-binding protein 8A-A	gene14808-v1.0-hybrid
D30	FAM10 family protein At4g22670	gene32266-v1.0-hybrid
D31	Chlorophyll a-b binding protein 37, chloroplastic (LHCP)	gene34222-v1.0-hybrid
D35	Xylem serine proteinase 1 (AtXSP1)	gene17655-v1.0-hybrid
D36-1200	Probable RNA-binding protein yqeI	gene01626-v1.0-hybrid
D36-2000	Probable RNA-binding protein yqeI	gene01626-v1.0-hybrid
E18-800	60S ribosomal protein L7-2	gene05688-v1.0-hybrid
E19-1200	S-adenosylmethionine decarboxylase beta chain,	gene04494-v1.0-hybrid
E19-2000	S-adenosylmethionine decarboxylase beta chain,	gene04494-v1.0-hybrid
E2	ETS domain-containing protein Elk-3 (SAP-2)	gene12967-v1.0-hybrid
E20	14-3-3-like protein A	gene10320-v1.0-hybrid
E22	Eukaryotic translation initiation factor 1	gene01125-v1.0-hybrid
E23	RING-H2 zinc finger protein RHA2a	gene03647-v1.0-hybrid
E24	Pectinesterase 21 (PE 21)	gene07046-v1.0-hybrid
E25	40S ribosomal protein S15	gene16585-v1.0-hybrid
E26	Proliferation-associated protein 2G4	gene13474-v1.0-hybrid
E27	Ubiquitin	gene04111-v1.0-hybrid
E28	UPF0502 protein BPSS1373	gene32107-v1.0-hybrid
E29	Levanase, Precursor	gene28966-v1.0-hybrid
E3	Cysteine proteinase RD19a (RD19)	gene01608-v1.0-hybrid
E31	60S ribosomal protein L19-1	gene11089-v1.0-hybrid
E32	Aldehyde dehydrogenase family 2 member B4	gene32166-v1.0-hybrid
E4	Phospholipase A2-like protein Y52B11A.8	gene26988-v1.0-hybrid
E5-800	Serrate RNA effector molecule	gene07673-v1.0-hybrid
E6	Phosphate carrier protein, mitochondrial (PTP)	gene01383-v1.0-hybrid
E8-1600	E3 ubiquitin-protein ligase Mdm2	gene30117-v1.0-hybrid
A1	Bacillus altitudinis strain HQ-51-Ba chromosome	CP040747.1
A15	Endoglucanase 6, Precursor	gene32087-v1.0-hybrid
A16	5-methyltetrahydropteroyltriglutamate--homocysteine methyltransferase	gene14995-v1.0-hybrid
A21	Cytochrome c oxidase subunit 6A1, mitochondrial, Precursor	gene05600-v1.0-hybrid
A29	40S ribosomal protein S10-1	gene31828-v1.0-hybrid
A39	60S ribosomal protein L21-1	gene18049-v1.0-hybrid
B1	hypothetical protein	gene20387-v1.0-hybrid
B25	hypothetical protein	gene20387-v1.0-hybrid
B30	F-box/kelch-repeat protein SKIP30	gene20314-v1.0-hybrid
D4	Peptidyl-prolyl cis-trans isomerase CYP20-1	gene07899-v1.0-hybrid
D32	Ubiquitin	gene19551-v1.0-hybrid
E8-800	Ubiquitin	gene04111-v1.0-hybrid
E9-1500	Chromosome partition protein smc homolog	gene28703-v1.0-hybrid
F4	14-3-3-like protein GF14 kappa	gene20785-v1.0-hybrid
F35	60S ribosomal protein L12-3	gene19251-v1.0-hybrid
F36	Probable ATP-citrate synthase	gene05118-v1.0-hybrid
F38	40S ribosomal protein S10-1	gene31828-v1.0-hybrid
G21	Magnesium-chelatase subunit chlI, chloroplastic, Precursor	gene29804-v1.0-hybrid
G24	40S ribosomal protein S15a-1	gene13953-v1.0-hybrid
G29	hypothetical protei	gene11158-v1.0-hybrid
G33	V-type proton ATPase subunit E (V-ATPase subunit E)	gene32018-v1.0-hybrid
G34	p21-activated protein kinase-interacting protein 1-like	gene30375-v1.0-hybrid
G37	Transcription factor BTF3 homolog 4	gene08977-v1.0-hybrid
G38	Cysteine proteinase inhibitor 12 (OC-XII)	gene21476-v1.0-hybrid
G39	Membrane magnesium transporter homolog, Precursor	gene09623-v1.0-hybrid
H1	Importin-5 (Imp5)	gene24823-v1.0-hybrid
H2	hypothetical protein	gene20387-v1.0-hybrid
H6	40S ribosomal protein S18	gene09859-v1.0-hybrid
H8	40S ribosomal protein S19-1	gene04306-v1.0-hybrid
H10	Regulatory protein E2	gene24534-v1.0-hybrid
H13	Histone-lysine N-methyltransferase SUVR4 (Su(var)3-9-related protein 4)	gene11562-v1.0-hybrid
H14	Histone H3.2	gene28235-v1.0-hybrid
H19	Transcription factor RF2b	gene32629-v1.0-hybrid
H23	60S ribosomal protein L17-2	gene07159-v1.0-hybrid
H24	Chlorophyll a-b binding protein 1, chloroplastic (LHCP),	gene30548-v1.0-hybrid
H27	NAC domain-containing protein 78 (ANAC078)	gene23560-v1.0-hybrid
I2	Proteasome subunit alpha type-3	gene13544-v1.0-hybrid
I4	Auxin-responsive protein IAA16	gene16571-v1.0-hybrid
I7	REF/SRPP-like protein At3g05500	gene22210-v1.0-hybrid
I15	ATP synthase subunit d, mitochondria	gene23222-v1.0-hybrid
I32	Fructose-1,6-bisphosphatase, cytosolic (FBPase)	gene08033-v1.0-hybrid
I45	Chlorophyll a-b binding protein CP26, chloroplastic,	gene31371-v1.0-hybrid
G35	Translationally-controlled tumor protein homolog (TCTP)	gene06814-v1.0-hybrid
I1	Homeobox protein Hox-B1a	gene14635-v1.0-hybrid
I5	Adrenodoxin-like protein, mitochondrial, Precursor	gene17506-v1.0-hybrid
I6	Outer membrane protein icsA translocator, Precursor	gene26104-v1.0-hybrid
I43	Putative nuclease HARBI1	gene31880-v1.0-hybrid
H3	Metallothionein-like protein type 2	gene18413-v1.0-hybrid
H5	Pathogenesis-related protein 1A (PR-1A), Precursor	gene01729-v1.0-hybrid
H9	Cell division cycle 2-related protein kinase 7 (CDC2-related protein kinase 7)	gene01006-v1.0-hybrid
H15	Uncharacterized protein At3g15000, mitochondrial	gene27222-v1.0-hybrid
H18	Probable aquaporin PIP-type 7a	gene20927-v1.0-hybrid
H21	Peroxiredoxin-2B	gene11843-v1.0-hybrid
A1	Putative cyclin-D6-1 (CycD6)	gene30731-v1.0-hybrid
B25	Sperm protamine-P1	gene01752-v1.0-hybrid
H8	uncharacterized LOC101294301 (LOC101294301), transcript variant X13	XR_907871
A38	26.5 kDa heat shock protein, mitochondrial-like (LOC101299103),	XM_004303262
C5	60S acidic ribosomal protein P0 (LOC101296328)	XM_004307574
C7	legumin A-like (LOC101312398), transcript variant X3	XM_004289898
C34-1200	Ethylene-responsive transcription factor-like protein At4g13040	gene17570-v1.0-hybrid
E9	centrosomal protein of 83 kDa (LOC101305863),	XM_004303817
E10	superoxide dismutase [Cu-Zn] (LOC101307336)	XM_004288185
E17	60S acidic ribosomal protein P0 (LOC101296328)	XM_004307574
E18	60S ribosomal protein L7-2 (LOC101295352	XM_011469253
F37	mRNA peroxisome biogenesis protein 7	XM_004293901.2
G27	Fragaria vesca subsp. vesca succinate dehydrogenase subunit 3-1,mitochondrial-like (LOC101297104), mRNA 琥珀酸脱氢酶3-1亚单位，线粒体样（LOC101297104），mRNA	XM_004290475.2
H20	Fragaria vesca subsp. vesca elicitor-responsive protein 3-like (LOC101314125)	XM_004306776.2
F1	Pseudomonas sp. TUM18999 DNA, complete genome	AP023189.1
F24	PREDICTED: Fragaria vesca subsp. vesca thiamine thiazole synthase, chloroplastic (LOC101298688)	XM_004294300.2
F29	Potentilla anserina isolate DM483 small subunit ribosomal RNA gene, partial sequence; internal transcribed spacer 1, 5.8S ribosomal RNA gene, and internal transcribed spacer 2, complete sequence; and large subunit ribosomal RNA gene, partial sequence	MT796527.1
G9	PREDICTED: Fragaria vesca subsp. vesca protein EXORDIUM-like (LOC101297249), mRNA	XM_011466298.1
G30	PREDICTED: Fragaria vesca subsp. vesca uncharacterized LOC101296426 (LOC101296426)	XM_011467280.1
H11	PREDICTED: Fragaria vesca subsp. vesca universal stress protein A-like protein (LOC101309714), mRNA	XM_004295039.2
I33	hypothetical protein	gene25826-v1.0-hybrid
I42	PREDICTED: Fragaria vesca subsp. vesca protein NUCLEAR FUSION DEFECTIVE 6, chloroplastic/mitochondrial-like (LOC101301493), transcript variant X4, mRNA	XM_011466108.1
