# Supplementary material for: FaMYB5 Interacts with FaBBX24 to Regulate Anthocyanin and Proanthocyanidin Biosynthesis in Strawberry (Fragaria × ananassa)
Source: Int J Mol Sci. 2023 Jul 29;24(15):12185. doi: 10.3390/ijms241512185 (PMC10418308; doi:10.3390/ijms241512185)
Supplement: Supplementary file 1 [file ijms-24-12185-s001.zip › Supplementary Materials/Table S2.xlsx]

## Sheet: Sheet1
The primers used for clone in this study
Genes	Primer	Sequences(5´→3´)
FaBBX24	F	ATGAAAATTCAGTGCGATGT
	R	CTAAAATATGCCAAGATCAGG
The primers used for qPCR in this study
Genes	Primer	Sequences(5´→3´)
26S-18S	qF	ACCGTTGATTCGCACAATTGGTCATCG
	qR	TACTGCGGGTCGGCAATCGGACG
4CL-2	qF	GGTTATGTGGACGATGAC
	qR	ACTTGGAAGCCTTTGAAT
AHA10	qF	GTGTTCTTCTACTGGATT
	qR	GCTTGACTTATGATACTAAC
ANR	qF	TCCATATCCATTACACAT
	qR	CTCAGGAACACTACTATT
ANS	qF	GCGACACCTTAGAGATTC
	qR	CACCTTCTCCTTGTTGAC
C4H	qF	GTGAAGGAGAAGAGGATT
	qR	CATTAGTTGTGACCTGTG
CHS	qF	CGCATGTGTGACAAATCTAT
	qR	ATCAAGTGAAGGTGCCAT
DFR	qF	TTCCACAAATCACAACAC
	qR	TTCCACCTTATGCTTCTT
UFGT	qF	AACCATCACTGTCATTGC
	qR	ACTCCAAGTTTCCGAAGA
F3'H	qF	ATGGTGGTGGAGATGATG
	qR	CAAGTCAAGCCACTCAAG
LAR	qF	GTAGCCTCGTTCACTCAT
	qR	TGCCTATATCAACATCATTCG
PAL	qF	CAGAAGCAGTTGACATAC
	qR	CTTCAAGTTCTCCTCCAA
TT12	qF	CTGATTAGCATAGTGTTC
	qR	CTGAGAGTATAGGTTGAA
TT19	qF	CTGATCTGAGCCATCTTC
	qR	ATTCTTCCTCTCCGTGAT
FaMYB5	qF	ATGACTCTGATGCCTCTG
	qR	TGTCTTCATCCTCCTCATT
FaBBX24	qF	GGAATCCGCGTTGCTTTGAG
	qR	GCCCAAGGAGGCGAGAATAG
The primers used for BIFC in this study
Name	Primer	Sequences(5´→3´)
pXY103-nEYFP-FaBBX24	F	ATTACAGGTACCCGGGGATCCATGAAAATTCAGTGCGATGTGTG
	R	GCTCACCATACCGCCGTCGACAAATATGCCAAGATCAGGAACAGTG
pXY104-cEYFP-FaMYB5	F	ATTACAGGTACCCGGGGATCCATGAGGAACCCATCTTCGTCTTC
	R	CACGCTGCCACCGCCGTCGACGTATTGCGTCTGGTTGATATTAACCC
The primers used for Y2H in this study
Name	Primer	Sequences(5´→3´)
BD-FaBBX24	F	ATGGCCATGGAGGCCGAATTCATGAAAATTCAGTGCGATGTGTG
	R	CTAGTTATGCGGCCGCTGCAGCTAAAATATGCCAAGATCAGGAACA
BD-FaBBX24N99	F	ATGGCCATGGAGGCCGAATTCATGAAAATTCAGTGCGATGTGTG
	R	CTAGTTATGCGGCCGCTGCAGGGCGAGGAACCTCTGGTGG
BD-FaBBX24C139	F	ATGGCCATGGAGGCCGAATTCACCGGAATCCGCGTTGCT
	R	CTAGTTATGCGGCCGCTGCAGCTAAAATATGCCAAGATCAGGAACA
AD-FaMYB5	F	GTACCAGATTACGCTCATATGAGGAACCCATCTTCGTCTTCATC
	R	CAGCTCGAGCTCGATGGATCCCTATTGCGTCTGGTTGATATTAACCC
The primers used for over-expressed in this study
Name	Primer	Sequences(5´→3´)
pCAMBIA1301-Chip-FaMYB5	F	AGGATGACGATGACAAGETTATGAGGAACCCATCTTCGTC
	R	TCATGGTCTTTGTAGTCGACGTATTGCGTCTGGTTGATAT
pCAMBIA1301-FaBBX24	F	TCGAGGGGGGGCCCGGTACCATGAAAATTCAGTGCGATGT
	R	GGGGATCCACTAGTTCTAGACTAAAATATGCCAAGATCAGG
pCAMBIA1301-FaMYB5	F	TCGAGGGGGGGCCCGGTACCATGAGGAACCCATCTTCGTCTTC
	R	GGGGATCCACTAGTTCTAGACTATTGCGTCTGGTTGATATTA
